# Supplementary material for: COVID-19 aerosol transmission simulation-based risk analysis for in-person learning
Source: PLoS One. 2022 Jul 21;17(7):e0271750. doi: 10.1371/journal.pone.0271750 (PMC9302819; doi:10.1371/journal.pone.0271750)
Supplement: S1 Appendix — (ZIP) [file pone.0271750.s001.zip › S1.tex]

\documentclass[10pt,letterpaper]{article}
\usepackage[top=0.85in,left=2.75in,footskip=0.75in]{geometry}

% amsmath and amssymb packages, useful for mathematical formulas and symbols
\usepackage{amsmath,amssymb}

% Use adjustwidth environment to exceed column width (see example table in text)
\usepackage{changepage}

% Use Unicode characters when possible
\usepackage[utf8x]{inputenc}

% textcomp package and marvosym package for additional characters
\usepackage{textcomp,marvosym}

% cite package, to clean up citations in the main text. Do not remove.
\usepackage{cite}

\usepackage{etoolbox}
\apptocmd{\sloppy}{\hbadness 10000\relax}{}{}

\PassOptionsToPackage{hyphens}{url}\usepackage{hyperref}

% Use nameref to cite supporting information files (see Supporting Information section for more info)
%\usepackage{nameref,hyperref}

% line numbers
\usepackage[right]{lineno}

% use H to place figures and tables
\usepackage{float}

% ligatures disabled
\usepackage{microtype}
\DisableLigatures[f]{encoding = *, family = * }

% color can be used to apply background shading to table cells only
\usepackage[table]{xcolor}

% array package and thick rules for tables
\usepackage{array}

% CS added: algorithm boxes
\usepackage{algorithm,algorithmic}

% create "+" rule type for thick vertical lines
\newcolumntype{+}{!{\vrule width 2pt}}

\usepackage{multirow}

% create \thickcline for thick horizontal lines of variable length
\newlength\savedwidth
\newcommand\thickcline[1]{%
  \noalign{\global\savedwidth\arrayrulewidth\global\arrayrulewidth 2pt}%
  \cline{#1}%
  \noalign{\vskip\arrayrulewidth}%
  \noalign{\global\arrayrulewidth\savedwidth}%
}

% \thickhline command for thick horizontal lines that span the table
\newcommand\thickhline{\noalign{\global\savedwidth\arrayrulewidth\global\arrayrulewidth 2pt}%
\hline
\noalign{\global\arrayrulewidth\savedwidth}}


% Remove comment for double spacing
\usepackage{setspace} 
\doublespacing

% Text layout
\raggedright
\setlength{\parindent}{0.5cm}
\textwidth 5.25in 
\textheight 8.75in

% Bold the 'Figure #' in the caption and separate it from the title/caption with a period
% Captions will be left justified
\usepackage[aboveskip=1pt,labelfont=bf,labelsep=period,justification=raggedright,singlelinecheck=off]{caption}
\renewcommand{\figurename}{Fig}

% Use the PLoS provided BiBTeX style
\bibliographystyle{plos15}

% Remove brackets from numbering in List of References
\makeatletter
\renewcommand{\@biblabel}[1]{\quad#1.}
\makeatother

% Header and Footer with logo
\usepackage{lastpage,fancyhdr,graphicx}
\usepackage{epstopdf}
%\pagestyle{myheadings}
\pagestyle{fancy}
\fancyhf{}
%\setlength{\headheight}{27.023pt}
%\lhead{\includegraphics[width=2.0in]{PLOS-submission.eps}}
\rfoot{\thepage/\pageref{LastPage}}
\renewcommand{\headrulewidth}{0pt}
\renewcommand{\footrule}{\hrule height 2pt \vspace{2mm}}
\fancyheadoffset[L]{2.25in}
\fancyfootoffset[L]{2.25in}
\lfoot{\today}

%% Include all macros below

\newcommand{\lorem}{{\bf LOREM}}
\newcommand{\ipsum}{{\bf IPSUM}}

%% END MACROS SECTION


\begin{document}

\paragraph*{S1 Appendix.}
\label{S1_Appendix}
{\bf Model Equations.}
We build from the well-mixed, steady-state room model of \cite{Evans2020-nv} together with the dose-response model of \cite{Watanabe2010-yf} to estimate the concentration in a given classroom and the likelihood of infection for each individual given the estimated concentration. These two models are reviewed here.

\textbf{Concentration Model:}
The aerosol source rate ($r_{src}$ in nL/min from \cite{Evans2020-nv} ) is: $r_{src} = f_{student}*NI_{student}*(1-M_{ex})+f_{faculty}*NI_{faculty}*(1-M_{ex})$ where $NI_{student}$ and $NI_{faculty}$ are the number of infected students and faculty in the room, $M_{ex}$ is the fraction of aerosol particle blocked from exhaled air by masks if masks are present, and $f_{student}$ and $f_{faculty}$ represent the aerosol rates for students (set to $1$ nL/min to indicate minimal talking) and for faculty (set to $5$ nL/min to indicate lecturing).

We follow \cite{Evans2020-nv}  in defining the aerosol decay factor to be $f_a=\tau_a/(\tau_{room}+\tau_a)$. Here $\tau_{room}=60/ACH$ where ACH is the air changes per hour of the room. $\tau_a$ represents other mechanisms through with aerosol particles are removed from the air in a room including settling, deactivation through natural decay, deactivation through interaction with a UVC field (if present) and potentially removal through filtration by an in-room filter. Note that we did not include in-room HEPA filters in our study due to concerns over interference of their noise with teaching as well as the recording of lectures that occurs in many college classrooms. In our case the total decay rate $\tau_a=1/(1/t_{deact}+1/t_{settle}+1/t_{UV}$).  $t_{deact}$ was set to 90 minutes and $t_{settle}$ was set to 20 minutes in line with \cite{Evans2020-nv}. The effect of UVC on virion deactivation were based on data provided by the manufacturer of a particular type of fan-mounted, up-shining UVC, Big Ass Fans \cite{noauthor_2020-ul, Crist2020-qk}. This data was based on chamber simulation experiments using irradiation susceptibility constants ($k = 0.377 m^2/J$) for live SARS CoV-1 from \cite{kowalski2010ultraviolet} and inactivation modeling in Equation (1) of \cite{kowalski2000mathematical}, in line with design recommendations from the American Society of Heating, Refrigeration, and Air-Conditioning Engineers \cite{stewart2020ashrae, dose2019ultraviolet}. This k-value from SARS-CoV-1 is considered conservative (note the larger the k-value, the more susceptible a pathogen is to UVC), as evidence mounts that this value is greater than those found for SARS CoV-2 in liquid and on surfaces \cite{biasin2021uv, storm2020rapid},  and SARS-CoV-2 is demonstrated to be an order of magnitude more susceptible to UVC deactivation when aerosolized \cite{beggs2020upper}.  $t_{UV}$ was calculated as $t_{UV}=1/(k*L*t_{uv})$ with $k=0.377$ $m^2/J$, $L=1$ $\mu$W/cm$^2$, and  $t_{uv}=115$ sec. With unit conversions that is $t_{uv} = 1/(0.377*115/100) = 2.31$ minutes.

We follow \cite{Evans2020-nv} in assuming a viral load of $\rho_0=1000$ virions/nL. We also follow \cite{Evans2020-nv} in assuming a breathing rate of 10 L/min with a separate mask removal efficiency for inhalation, possibly different from exhalation, of $M_{in}$. We then define $r_b=10*(1-M_{in})$. For a given room with volume V we define $r_{room}=V/\tau_{room}$

The concentration in the room is then given by $\rho_A=\rho_0*(r_{src}/r_{room}*f_a)$. The exposure to each individual in the room then given by $exposure=\rho_A*r_b*t_{occupancy}$ where $t_{occupancy}$ is the amount time the individual is the room.

\textbf{Infection Likelihood Model:}
Finally, the probability of an individual being infected given a cumulative daily dose of $D_{day}$ is given by $1-exp(-D_{day}/k$. Because the k value is unknown for SARS-CoV-2, we bounded by the k values for a different coronavirus from \cite{Watanabe2010-yf} and run the model for both k=75 (high transmissibility) and k=500 (low transmissibility).


\begin{thebibliography}{10}

\bibitem{Evans2020-nv}
Evans M. Avoiding {COVID-19}: Aerosol Guidelines; 2020.
\newblock
  \url{https://www.medrxiv.org/content/10.1101/2020.05.21.20108894v3.full.pdf}.

\bibitem{Watanabe2010-yf}
Watanabe T, Bartrand TA, Weir MH, Omura T, Haas CN.
\newblock Development of a dose-response model for {SARS} coronavirus.
\newblock Risk Anal. 2010;30(7):1129--1138.

\bibitem{noauthor_2020-ul}
{BIG} {ASS} {FANS} {ION} {TECHNOLOGY}; 2020.
\newblock \url{https://cleanairsystem.com/technology/?section=uv-c-technology}.

\bibitem{Crist2020-qk}
Crist R. Can this smart ceiling fan kill the coronavirus? Independent tests say
  'yes'; 2020.
\newblock
  \url{https://www.cnet.com/home/smart-home/can-this-big-ass-fans-haiku-uvc-smart-ceiling-fan-kill-covid-19-independent-tests-say-yes-coronavirus/}.

\bibitem{kowalski2010ultraviolet}
Kowalski W.
\newblock Ultraviolet germicidal irradiation handbook: UVGI for air and surface
  disinfection.
\newblock Springer science \& business media; 2010.

\bibitem{kowalski2000mathematical}
Kowalski W, Bahnfleth WP, Witham D, Severin B, Whittam T.
\newblock Mathematical modeling of ultraviolet germicidal irradiation for air
  disinfection.
\newblock Quantitative microbiology. 2000;2(3):249--270.

\bibitem{stewart2020ashrae}
Stewart EJ, Schoen LJ, Mead K, Olmsted RN, Sekhar C, Vernon W, et~al.
\newblock ASHRAE position document on infectious aerosols.
\newblock ASHRAE: Atlanta, GA, USA. 2020;.

\bibitem{dose2019ultraviolet}
Ultraviolet air and surface treatment.
\newblock In: Proc. ASHRAE Handbook-HVAC Appl.; 2019. p. 1--18.

\bibitem{biasin2021uv}
Biasin M, Bianco A, Pareschi G, Cavalleri A, Cavatorta C, Fenizia C, et~al.
\newblock UV-C irradiation is highly effective in inactivating SARS-CoV-2
  replication.
\newblock Scientific Reports. 2021;11(1):1--7.

\bibitem{storm2020rapid}
Storm N, McKay LG, Downs SN, Johnson RI, Birru D, de~Samber M, et~al.
\newblock Rapid and complete inactivation of SARS-CoV-2 by ultraviolet-C
  irradiation.
\newblock Scientific Reports. 2020;10(1):1--5.

\bibitem{beggs2020upper}
Beggs CB, Avital EJ.
\newblock Upper-room ultraviolet air disinfection might help to reduce COVID-19
  transmission in buildings: a feasibility study.
\newblock PeerJ. 2020;8:e10196.

\end{thebibliography}


\end{document}
