# Supplementary material for: COVID-19 aerosol transmission simulation-based risk analysis for in-person learning
Source: PLoS One. 2022 Jul 21;17(7):e0271750. doi: 10.1371/journal.pone.0271750 (PMC9302819; doi:10.1371/journal.pone.0271750)
Supplement: S3 Appendix — Each graph shows the curve of the probability of exceeding a given number of infections, hospitalizations, or deaths. (ZIP) [file pone.0271750.s003.zip]

Archive with 2 entries (2 files):
- S3.tex
- S3.pdf
