# Supplementary material for: COVID-19 aerosol transmission simulation-based risk analysis for in-person learning
Source: PLoS One. 2022 Jul 21;17(7):e0271750. doi: 10.1371/journal.pone.0271750 (PMC9302819; doi:10.1371/journal.pone.0271750)
Supplement: S4 Appendix — (ZIP) [file pone.0271750.s004.zip › S4.tex]

\documentclass[10pt,letterpaper]{article}
\usepackage[top=0.85in,left=2.75in,footskip=0.75in]{geometry}

% amsmath and amssymb packages, useful for mathematical formulas and symbols
\usepackage{amsmath,amssymb}

% Use adjustwidth environment to exceed column width (see example table in text)
\usepackage{changepage}

% Use Unicode characters when possible
\usepackage[utf8x]{inputenc}

% textcomp package and marvosym package for additional characters
\usepackage{textcomp,marvosym}

% cite package, to clean up citations in the main text. Do not remove.
\usepackage{cite}

% Use nameref to cite supporting information files (see Supporting Information section for more info)
\usepackage{nameref,hyperref}

% line numbers
\usepackage[right]{lineno}

% use H to place figures and tables
\usepackage{float}

% ligatures disabled
\usepackage{microtype}
\DisableLigatures[f]{encoding = *, family = * }

% color can be used to apply background shading to table cells only
\usepackage[table]{xcolor}

% array package and thick rules for tables
\usepackage{array}

% CS added: algorithm boxes
\usepackage{algorithm,algorithmic}

% create "+" rule type for thick vertical lines
\newcolumntype{+}{!{\vrule width 2pt}}

\usepackage{multirow}

% create \thickcline for thick horizontal lines of variable length
\newlength\savedwidth
\newcommand\thickcline[1]{%
  \noalign{\global\savedwidth\arrayrulewidth\global\arrayrulewidth 2pt}%
  \cline{#1}%
  \noalign{\vskip\arrayrulewidth}%
  \noalign{\global\arrayrulewidth\savedwidth}%
}

% \thickhline command for thick horizontal lines that span the table
\newcommand\thickhline{\noalign{\global\savedwidth\arrayrulewidth\global\arrayrulewidth 2pt}%
\hline
\noalign{\global\arrayrulewidth\savedwidth}}


% Remove comment for double spacing
\usepackage{setspace} 
\doublespacing

% Text layout
\raggedright
\setlength{\parindent}{0.5cm}
\textwidth 5.25in 
\textheight 8.75in

% Bold the 'Figure #' in the caption and separate it from the title/caption with a period
% Captions will be left justified
\usepackage[aboveskip=1pt,labelfont=bf,labelsep=period,justification=raggedright,singlelinecheck=off]{caption}
\renewcommand{\figurename}{Fig}

% Use the PLoS provided BiBTeX style
\bibliographystyle{references_plos_format}

% Remove brackets from numbering in List of References
\makeatletter
\renewcommand{\@biblabel}[1]{\quad#1.}
\makeatother


% Header and Footer with logo
\usepackage{lastpage,fancyhdr,graphicx}
\usepackage{epstopdf}
%\pagestyle{myheadings}
\pagestyle{fancy}
\fancyhf{}
%\setlength{\headheight}{27.023pt}
%\lhead{\includegraphics[width=2.0in]{PLOS-submission.eps}}
\rfoot{\thepage/\pageref{LastPage}}
\renewcommand{\headrulewidth}{0pt}
\renewcommand{\footrule}{\hrule height 2pt \vspace{2mm}}
\fancyheadoffset[L]{2.25in}
\fancyfootoffset[L]{2.25in}
\lfoot{\today}

%% Include all macros below

\newcommand{\lorem}{{\bf LOREM}}
\newcommand{\ipsum}{{\bf IPSUM}}

%% END MACROS SECTION


\begin{document}

\paragraph*{S4 Appendix.}
\label{S4_Appendix}
{\bf Individual Probability of Outcomes by Immunity Rates and Age Group.} 

\begin{figure}[H]
\caption{{\bf Cumulative density functions over the probabilities of individual student and faculty infection given 60\% immunity in the college.}}
\includegraphics[width=\textwidth]{figures/infections_0.60_stud&fac_cdfs.png}
\label{fig:indiv_infection_cdfs_.60}
\end{figure}

\begin{figure}[H]
\caption{{\bf Cumulative density function for the probability of hospitalization by age group given 60\% immunity.} Note that all students are lumped together into one age group, assumed to be the 18-24 age group.}
\includegraphics[width=\textwidth]{figures/hosps_0.60_all_cdfs.png}
\label{fig:indiv_hosp_cdfs_.60}
\end{figure}

\begin{figure}[H]
\caption{{\bf Cumulative density function for the probability of death by age group given 60\% immunity.} Note that all students are lumped together into one age group, assumed to be the 18-24 age group.}
\includegraphics[width=\textwidth]{figures/deaths_0.60_all_cdfs.png}
\label{fig:indiv_death_cdfs_.60}
\end{figure}

\begin{figure}[H]
\caption{{\bf Cumulative density functions over the probabilities of individual student and faculty infection given 70\% immunity in the college.}}
\includegraphics[width=\textwidth]{figures/infections_0.70_stud&fac_cdfs.png}
\label{fig:indiv_infection_cdfs_.70}
\end{figure}

\begin{figure}[H]
\caption{{\bf Cumulative density function for the probability of hospitalization by age group given 70\% immunity.} Note that all students are lumped together into one age group, assumed to be the 18-24 age group.}
\includegraphics[width=\textwidth]{figures/hosps_0.70_all_cdfs.png}
\label{fig:indiv_hosp_cdfs_.70}
\end{figure}

\begin{figure}[H]
\caption{{\bf Cumulative density function for the probability of death by age group given 70\% immunity.} Note that all students are lumped together into one age group, assumed to be the 18-24 age group.}
\includegraphics[width=\textwidth]{figures/deaths_0.70_all_cdfs.png}
\label{fig:indiv_death_cdfs_.70}
\end{figure}

\begin{figure}[H]
\caption{{\bf Cumulative density functions over the probabilities of individual student and faculty infection given 80\% immunity in the college.}}
\includegraphics[width=\textwidth]{figures/infections_0.80_stud&fac_cdfs.png}
\label{fig:indiv_infection_cdfs_.80}
\end{figure}

\begin{figure}[H]
\caption{{\bf Cumulative density function for the probability of hospitalization by age group given 80\% immunity.} Note that all students are lumped together into one age group, assumed to be the 18-24 age group.}
\includegraphics[width=\textwidth]{figures/hosps_0.80_all_cdfs.png}
\label{fig:indiv_hosp_cdfs_.80}
\end{figure}

\begin{figure}[H]
\caption{{\bf Cumulative density function for the probability of death by age group given 80\% immunity.} Note that all students are lumped together into one age group, assumed to be the 18-24 age group.}
\includegraphics[width=\textwidth]{figures/deaths_0.80_all_cdfs.png}
\label{fig:indiv_death_cdfs_.80}
\end{figure}

\begin{figure}[H]
\caption{{\bf Cumulative density functions over the probabilities of individual student and faculty infection given 90\% immunity in the college.}}
\includegraphics[width=\textwidth]{figures/infections_0.90_stud&fac_cdfs.png}
\label{fig:indiv_infection_cdfs_.90}
\end{figure}

\begin{figure}[H]
\caption{{\bf Cumulative density function for the probability of hospitalization by age group given 90\% immunity.} Note that all students are lumped together into one age group, assumed to be the 18-24 age group.}
\includegraphics[width=\textwidth]{figures/hosps_0.90_all_cdfs.png}
\label{fig:indiv_hosp_cdfs_.90}
\end{figure}

\begin{figure}[H]
\caption{{\bf Cumulative density function for the probability of death by age group given 90\% immunity.} Note that all students are lumped together into one age group, assumed to be the 18-24 age group.}
\includegraphics[width=\textwidth]{figures/deaths_0.90_all_cdfs.png}
\label{fig:indiv_death_cdfs_.90}
\end{figure}

\begin{figure}[H]
\caption{{\bf Cumulative density functions over the probabilities of individual student and faculty infection given 95\% immunity in the college.}}
\includegraphics[width=\textwidth]{figures/infections_0.95_stud&fac_cdfs.png}
\label{fig:indiv_infection_cdfs_.95}
\end{figure}

\begin{figure}[H]
\caption{{\bf Cumulative density function for the probability of hospitalization by age group given 95\% immunity.} Note that all students are lumped together into one age group, assumed to be the 18-24 age group.}
\includegraphics[width=\textwidth]{figures/hosps_0.95_all_cdfs.png}
\label{fig:indiv_hosp_cdfs_.95}
\end{figure}

\begin{figure}[H]
\caption{{\bf Cumulative density function for the probability of death by age group given 95\% immunity.} Note that all students are lumped together into one age group, assumed to be the 18-24 age group.}
\includegraphics[width=\textwidth]{figures/deaths_0.95_all_cdfs.png}
\label{fig:indiv_death_cdfs_.95}
\end{figure}


\end{document}
